# Supplementary material for: cGMP Analogues with Opposing Actions on CNG Channels Selectively Modulate Rod or Cone Photoreceptor Function
Source: Pharmaceutics. 2022 Oct 1;14(10):2102. doi: 10.3390/pharmaceutics14102102 (PMC9612005; doi:10.3390/pharmaceutics14102102)
Supplement: Supplementary file 1 [file pharmaceutics-14-02102-s001.zip]

Archive with 1 entries (1 files):
- pharmaceutics-1908850-supplementary.pdf
